# Supplementary material for: Physical Mechanism of Spectra in Carbon Nanobelts under Quantum Size Effect
Source: Nanomaterials (Basel). 2022 Dec 29;13(1):159. doi: 10.3390/nano13010159 (PMC9823666; doi:10.3390/nano13010159)
Supplement: Supplementary file 1 [file nanomaterials-13-00159-s001.zip]

Archive with 1 entries (1 files):
- nanomaterials-2106559-SI.pdf
